# Supplementary material for: Parathyroid Hormone Induces Bone Cell Motility and Loss of Mature Osteocyte Phenotype through L-Calcium Channel Dependent and Independent Mechanisms
Source: PLoS One. 2015 May 5;10(5):e0125731. doi: 10.1371/journal.pone.0125731 (PMC4420268; doi:10.1371/journal.pone.0125731)
Supplement: S1 Table — (XLSX) [file pone.0125731.s003.xlsx]

## Sheet: Sheet1
PROBE	DESCRIPTION	GENE SYMBOL	GENE_TITLE	RANK IN GENE LIST	RANK METRIC SCORE	RUNNING ES	CORE ENRICHMENT
	(from dataset)
Metrnl	na	Metrnl	meteorin-like	25904	-0.497	-0.2861	Yes
F8	na	F8	aoagulation factor VIII	25909	-0.497	-0.2856	Yes
Amhr2	na	Amhr2	anti-Mullerian hormone type 2 receptor	25925	-0.498	-0.2855	Yes
Pde2a	na	Pde2a	phosphodiesterase 2A, cGMP-stimulated	25927	-0.498	-0.2849	Yes
2010106G01Rik	na	Sppl2a	signal peptide peptidase like 2A	25928	-0.498	-0.2842	Yes
Cacnb3	na	Cacnb3	calcium channel, voltage-dependent, beta 3 subunit	25934	-0.498	-0.2837	Yes
Slc1a6	na	Slc1a6	solute carrier family 1 (high affinity aspartate/glutamate transporter), member 6	25936	-0.498	-0.2831	Yes
Ndrg2	na	Ndrg2	N-myc downstream regulated gene 2	25944	-0.499	-0.2827	Yes
Cpeb3	na	Cpeb3	cytoplasmic polyadenylation element binding protein 3	25973	-0.5	-0.283	Yes
Spred1	na	Spred1	sprouty protein with EVH-1 domain 1, related sequence	25975	-0.5	-0.2824	Yes
Acyp2	na	Acyp2	acylphosphatase 2, muscle type	25988	-0.502	-0.2821	Yes
Foxo1	na	Foxo1	forkhead box O1	25995	-0.502	-0.2817	Yes
5430435G22Rik	na	5430435G22Rik	RIKEN cDNA 5430435G22 gene	26017	-0.503	-0.2817	Yes
Rab3d	na	Rab3d	RAB3D, member RAS oncogene family	26018	-0.503	-0.2811	Yes
Nrg1	na	Nrg1	neuregulin 1	26025	-0.503	-0.2806	Yes
Igf2	na	Igf2	insulin-like growth factor 2	26034	-0.504	-0.2803	Yes
Ly6a	na	Ly6a	lymphocyte antigen 6 complex, locus A	26035	-0.504	-0.2796	Yes
S100b	na	S100b	S100 protein, beta polypeptide, neural	26068	-0.506	-0.28	Yes
Rassf4	na	Rassf4	Ras association (RalGDS/AF-6) domain family member 4	26076	-0.506	-0.2796	Yes
Uaca	na	Uaca	uveal autoantigen with coiled-coil domains and ankyrin repeats	26077	-0.506	-0.2789	Yes
Bmf	na	Bmf	BCL2 modifying factor	26097	-0.507	-0.2789	Yes
Creb3l3	na	Creb3l3	cAMP responsive element binding protein 3-like 3	26173	-0.511	-0.2808	Yes
Rarres2	na	Rarres2	retinoic acid receptor responder (tazarotene induced) 2	26179	-0.512	-0.2803	Yes
Slc29a1	na	Slc29a1	solute carrier family 29 (nucleoside transporters), member 1	26212	-0.514	-0.2807	Yes
Aqp7	na	Aqp7	aquaporin 7	26217	-0.514	-0.2801	Yes
Gnai1	na	Gnai1	guanine nucleotide binding protein (G protein), alpha inhibiting 1	26251	-0.516	-0.2806	Yes
Cox8b	na	Cox8b	cytochrome c oxidase subunit VIIIb	26269	-0.517	-0.2805	Yes
Aoc3	na	Aoc3	amine oxidase, copper containing 3	26279	-0.517	-0.2801	Yes
Myom3	na	Myom3	myomesin family, member 3	26280	-0.517	-0.2794	Yes
Hapln4	na	Hapln4	hyaluronan and proteoglycan link protein 4	26285	-0.517	-0.2789	Yes
Col8a1	na	Col8a1	collagen, type VIII, alpha 1	26286	-0.517	-0.2782	Yes
Tshr	na	Tshr	thyroid stimulating hormone receptor	26340	-0.52	-0.2793	Yes
41886	na			26346	-0.521	-0.2788	Yes
Lepre1	na	Lepre1	leucine proline-enriched proteoglycan (leprecan) 1	26362	-0.521	-0.2787	Yes
Pdlim2	na	Pdlim2	PDZ and LIM domain 2	26396	-0.523	-0.2791	Yes
Smad9	na	Smad9	SMAD family member 9	26412	-0.524	-0.2789	Yes
Thbs4	na	Thbs4	thrombospondin 4	26430	-0.524	-0.2788	Yes
Rb1	na	Rb1	retinoblastoma 1	26440	-0.525	-0.2784	Yes
Hmgcr	na	Hmgcr	3-hydroxy-3-methylglutaryl-Coenzyme A reductase	26446	-0.525	-0.2779	Yes
Ankrd9	na	Ankrd9	ankyrin repeat domain 9	26492	-0.527	-0.2787	Yes
Bmp4	na	Bmp4	bone morphogenetic protein 4	26501	-0.528	-0.2783	Yes
Cxcl12	na	Cxcl12	chemokine (C-X-C motif) ligand 12	26518	-0.528	-0.2782	Yes
Chl1	na	Chl1	cell adhesion molecule with homology to L1CAM	26550	-0.53	-0.2785	Yes
Atp1a2	na	Atp1a2	ATPase, Na+/K+ transporting, alpha 2 polypeptide	26594	-0.532	-0.2793	Yes
Coro6	na	Coro6	coronin 6	26617	-0.533	-0.2793	Yes
Rab11fip4	na	Rab11fip4	RAB11 family interacting protein 4 (class II)	26626	-0.533	-0.2789	Yes
Slc8a3	na	Slc8a3	solute carrier family 8 (sodium/calcium exchanger), member 3	26643	-0.534	-0.2787	Yes
Cd200r4	na	Cd200r4	CD200 receptor 4	26664	-0.535	-0.2787	Yes
Sox11	na	Sox11	SRY (sex determining region Y)-box 11	26668	-0.535	-0.2781	Yes
Hspa12a	na	Hspa12a	heat shock protein 12A	26675	-0.535	-0.2776	Yes
Slc7a10	na	Slc7a10	solute carrier family 7 (cationic amino acid transporter, y+ system), member 10	26685	-0.536	-0.2772	Yes
Lgals12	na	Lgals12	lectin, galactose binding, soluble 12	26692	-0.536	-0.2767	Yes
Aldh1a7	na	Aldh1a7	aldehyde dehydrogenase family 1, subfamily A7	26724	-0.537	-0.2771	Yes
Stard8	na	Stard8	START domain containing 8	26729	-0.537	-0.2765	Yes
Kcnk1	na	Kcnk1	potassium channel, subfamily K, member 1	26734	-0.537	-0.2759	Yes
B3galt2	na	B3galt2	UDP-Gal:betaGlcNAc beta 1,3-galactosyltransferase, polypeptide 2	26772	-0.539	-0.2765	Yes
Slc7a4	na	Slc7a4	solute carrier family 7 (cationic amino acid transporter, y+ system), member 4	26774	-0.54	-0.2758	Yes
Zdhhc2	na	Zdhhc2	zinc finger, DHHC domain containing 2	26777	-0.54	-0.2752	Yes
Ina	na	Ina	internexin neuronal intermediate filament protein, alpha	26782	-0.54	-0.2746	Yes
Vwa1	na	Vwa1	von Willebrand factor A domain containing 1	26807	-0.541	-0.2747	Yes
Creb5	na	Creb5	cAMP responsive element binding protein 5	26817	-0.541	-0.2743	Yes
Mpzl1	na	Mpzl1	myelin protein zero-like 1	26822	-0.541	-0.2738	Yes
Reps2	na	Reps2	RALBP1 associated Eps domain containing protein 2	26865	-0.543	-0.2745	Yes
Dlx5	na	Dlx5	distal-less homeobox 5	26873	-0.543	-0.274	Yes
Gprin3	na	Gprin3	GPRIN family member 3	26889	-0.544	-0.2738	Yes
Cidec	na	Cidec	cell death-inducing DFFA-like effector c	26903	-0.544	-0.2735	Yes
Adhfe1	na	Adhfe1	alcohol dehydrogenase, iron containing, 1	26953	-0.546	-0.2744	Yes
Strn	na	Strn	striatin, calmodulin binding protein	26957	-0.546	-0.2738	Yes
Ormdl2	na	Ormdl2	ORM1-like 2	26974	-0.547	-0.2737	Yes
Ndrg1	na	Ndrg1	N-myc downstream regulated gene 1	26979	-0.547	-0.2731	Yes
Hapln3	na	Hapln3	hyaluronan and proteoglycan link protein 3	27089	-0.551	-0.276	Yes
Reck	na	Reck	reversion-inducing-cysteine-rich protein with kazal motifs	27125	-0.553	-0.2765	Yes
4931408A02Rik	na	Eva1c	eva-1 homolog C	27133	-0.553	-0.276	Yes
Gpr81	na	Gpr81	hydrocarboxylic acid receptor 1	27149	-0.554	-0.2758	Yes
Epb4.1l3	na	Epb4.1l3	erythrocyte protein band 4.1-like 3	27191	-0.555	-0.2764	Yes
Nell2	na	Nell2	NEL-like 2	27211	-0.556	-0.2763	Yes
Col13a1	na	Col13a1	collagen, type XIII, alpha 1	27220	-0.556	-0.2759	Yes
Ereg	na	Ereg	epiregulin	27251	-0.557	-0.2762	Yes
Gpr56	na	Gpr56	G protein-coupled receptor 56	27276	-0.558	-0.2763	Yes
Sh3rf2	na	Sh3rf2	SH3 domain containing ring finger 2	27297	-0.559	-0.2762	Yes
Gm106	na	Sbspon	somatomedin B and thrombospondin, type 1 domain containing	27300	-0.559	-0.2755	Yes
Bmper	na	Bmper	BMP-binding endothelial regulator	27304	-0.559	-0.2749	Yes
Macf1	na	Macf1	microtubule-actin crosslinking factor 1	27418	-0.563	-0.278	Yes
St14	na	St14	suppression of tumorigenicity 14 (colon carcinoma)	27471	-0.565	-0.279	Yes
Thrb	na	Thrb	thyroid hormone receptor beta	27488	-0.566	-0.2788	Yes
Nfia	na	Nfia	nuclear factor I/A	27542	-0.57	-0.2798	Yes
Pstpip2	na	Pstpip2	proline-serine-threonine phosphatase-interacting protein 2	27555	-0.571	-0.2795	Yes
Rnd1	na	Rnd1	Rho family GTPase 1	27566	-0.571	-0.2791	Yes
Pnck	na	Pnck	pregnancy upregulated non-ubiquitously expressed CaM kinase	27567	-0.571	-0.2783	Yes
Als2cl	na	Als2cl	ALS2 C-terminal like	27712	-0.577	-0.2824	Yes
Plekha4	na	Plekha4	pleckstrin homology domain containing, family A (phosphoinositide binding specific) member 4	27737	-0.577	-0.2824	Yes
Pparg	na	Pparg	peroxisome proliferator activated receptor gamma	27738	-0.577	-0.2817	Yes
2610109H07Rik	na	Draxin	dorsal inhibitory axon guidance protein	27749	-0.577	-0.2813	Yes
Insig1	na	Insig1	insulin induced gene 1	27770	-0.578	-0.2812	Yes
Abca2	na	Abca2	ATP-binding cassette, sub-family A (ABC1), member 2	27794	-0.579	-0.2812	Yes
Asb4	na	Asb4	ankyrin repeat and SOCS box-containing 4	27795	-0.579	-0.2805	Yes
Tdgf1	na	Tdgf1	teratocarcinoma-derived growth factor 1	27801	-0.58	-0.2799	Yes
Cda	na	Cda	cytidine deaminase	27815	-0.581	-0.2796	Yes
Acpp	na	Acpp	acid phosphatase, prostate	27821	-0.582	-0.279	Yes
Slc12a6	na	Slc12a6	solute carrier family 12, member 6	27845	-0.584	-0.279	Yes
5430417L22Rik	na	Inafm2	InaF motif containing 2	27886	-0.589	-0.2796	Yes
Fgl2	na	Fgl2	fibrinogen-like protein 2	27924	-0.592	-0.28	Yes
Myom1	na	Myom1	myomesin 1	27934	-0.592	-0.2796	Yes
Atp2b4	na	Atp2b4	ATPase, Ca++ transporting, plasma membrane 4	27938	-0.593	-0.2789	Yes
Gpx7	na	Gpx7	glutathione peroxidase 7	27947	-0.594	-0.2784	Yes
Zbp1	na	Zbp1	Z-DNA binding protein 1	27948	-0.595	-0.2776	Yes
Slc22a18	na	Slc22a18	solute carrier family 22 (organic cation transporter), member 18	27973	-0.597	-0.2777	Yes
Enpep	na	Enpep	glutamyl aminopeptidase	27996	-0.599	-0.2776	Yes
Mtap7	na	Mtap7	microtubule-associated protein 7	28044	-0.604	-0.2784	Yes
Aldh1l2	na	Aldh1l2	aldehyde dehydrogenase 1 family, member L2	28057	-0.605	-0.278	Yes
Tbc1d9	na	Tbc1d9	TBC1 domain family, member 9	28063	-0.606	-0.2774	Yes
Slc36a2	na	Slc36a2	solute carrier family 36 (proton/amino acid symporter), member 2	28074	-0.607	-0.277	Yes
Galnt3	na	Galnt3	UDP-N-acetyl-alpha-D-galactosamine:polypeptide N-acetylgalactosaminyltransferase 3	28100	-0.61	-0.277	Yes
Srpx2	na	Srpx2	sushi-repeat-containing protein, X-linked 2	28110	-0.612	-0.2765	Yes
Cd24a	na	Cd24a	CD24a antigen	28131	-0.614	-0.2764	Yes
Lgals2	na	Lgals2	lectin, galactose-binding, soluble 2	28150	-0.615	-0.2762	Yes
Cog6	na	Cog6	component of oligomeric golgi complex 6	28203	-0.622	-0.2771	Yes
Sema3b	na	Sema3b	sema domain, immunoglobulin domain (Ig), short basic domain, secreted, (semaphorin) 3B	28223	-0.624	-0.277	Yes
Il1rn	na	Il1rn	interleukin 1 receptor antagonist	28240	-0.626	-0.2767	Yes
Hnmt	na	Hnmt	histamine N-methyltransferase	28247	-0.627	-0.2761	Yes
Hapln1	na	Hapln1	hyaluronan and proteoglycan link protein 1	28270	-0.63	-0.276	Yes
1500009L16Rik	na	1500009L16Rik	RIKEN cDNA 1500009L16 gene	28273	-0.631	-0.2752	Yes
Il16	na	Il16	interleukin 16	28279	-0.631	-0.2746	Yes
Emid1	na	Emid1	EMI domain containing 1	28288	-0.633	-0.274	Yes
Adam8	na	Adam8	a disintegrin and metallopeptidase domain 8	28292	-0.633	-0.2733	Yes
Asb10	na	Asb10	ankyrin repeat and SOCS box-containing 10	28298	-0.634	-0.2727	Yes
Dkk1	na	Dkk1	dickkopf homolog 1 (Xenopus laevis)	28300	-0.635	-0.2719	Yes
Pcdh10	na	Pcdh10	protocadherin 10	28301	-0.635	-0.2711	Yes
6430548M08Rik	na	6430548M08Rik	RIKEN cDNA 6430548M08 gene	28319	-0.637	-0.2708	Yes
Vldlr	na	Vldlr	very low density lipoprotein receptor	28336	-0.639	-0.2705	Yes
Slc35a2	na	Slc35a2	solute carrier family 35 (UDP-galactose transporter), member A2	28347	-0.64	-0.27	Yes
Rasgrf1	na	Rasgrf1	RAS protein-specific guanine nucleotide-releasing factor 1	28362	-0.643	-0.2697	Yes
Dysf	na	Dysf	dysferlin	28379	-0.645	-0.2694	Yes
Alox5	na	Alox5	arachidonate 5-lipoxygenase	28404	-0.649	-0.2693	Yes
Ggcx	na	Ggcx	gamma-glutamyl carboxylase	28427	-0.651	-0.2692	Yes
Ppm1e	na	Ppm1e	protein phosphatase 1E (PP2C domain containing)	28455	-0.655	-0.2693	Yes
Pcdh18	na	Pcdh18	protocadherin 18	28456	-0.655	-0.2684	Yes
Bcar3	na	Bcar3	breast cancer anti-estrogen resistance 3	28488	-0.66	-0.2686	Yes
Cyp39a1	na	Cyp39a1	cytochrome P450, family 39, subfamily a, polypeptide 1	28496	-0.661	-0.268	Yes
Iqgap2	na	Iqgap2	IQ motif containing GTPase activating protein 2	28498	-0.661	-0.2672	Yes
Fabp5	na	Fabp5	fatty acid binding protein 5, epidermal	28506	-0.662	-0.2665	Yes
3632451O06Rik	na	3632451O06Rik	RIKEN cDNA 3632451O06 gene	28508	-0.663	-0.2657	Yes
Agt	na	Agt	angiotensinogen (serpin peptidase inhibitor, clade A, member 8)	28514	-0.664	-0.265	Yes
Olfm2	na	Olfm2	olfactomedin 2	28538	-0.667	-0.2649	Yes
Wnt2b	na	Wnt2b	wingless-type MMTV integration site family, member 2B	28540	-0.667	-0.2641	Yes
F2rl1	na	F2rl1	coagulation factor II (thrombin) receptor-like 1	28588	-0.674	-0.2648	Yes
Phospho1	na	Phospho1	phosphatase, orphan 1	28596	-0.675	-0.2641	Yes
Nog	na	Nog	noggin	28604	-0.676	-0.2635	Yes
Tbxas1	na	Tbxas1	thromboxane A synthase 1, platelet	28676	-0.686	-0.265	Yes
1110067D22Rik	na	Lgalsl	lectin, galactoside binding-like	28679	-0.688	-0.2642	Yes
Tgfb2	na	Tgfb2	transforming growth factor, beta 2	28694	-0.689	-0.2637	Yes
Peli2	na	Peli2	pellino 2	28721	-0.693	-0.2637	Yes
2210020M01Rik	na	Smim5	small integral membrane protein 5	28722	-0.693	-0.2628	Yes
Me2	na	Me2	malic enzyme 2, NAD(+)-dependent, mitochondrial	28762	-0.7	-0.2632	Yes
C1ql3	na	C1ql3	C1q-like 3	28767	-0.702	-0.2624	Yes
F730043M19Rik	na	F730043M19Rik	RIKEN cDNA F730043M19 gene	28783	-0.702	-0.262	Yes
Fkbp11	na	Fkbp11	FK506 binding protein 11	28786	-0.703	-0.2612	Yes
Grem2	na	Grem2	gremlin 2 homolog, cysteine knot superfamily	28791	-0.704	-0.2604	Yes
Cp	na	Cp	ceruloplasmin	28800	-0.705	-0.2598	Yes
Adam23	na	Adam23	a disintegrin and metallopeptidase domain 23	28824	-0.709	-0.2596	Yes
Slc2a6	na	Slc2a6	solute carrier family 2 (facilitated glucose transporter), member 6	28827	-0.71	-0.2588	Yes
Bglap2	na	Bglap2	bone gamma-carboxyglutamate protein 2	28831	-0.711	-0.2579	Yes
Rnf122	na	Rnf122	ring finger protein 122	28855	-0.716	-0.2578	Yes
Efnb1	na	Efnb1	ephrin B1	28858	-0.716	-0.2569	Yes
Glp1r	na	Glp1r	glucagon-like peptide 1 receptor	28867	-0.718	-0.2563	Yes
Unc5b	na	Unc5b	unc-5 homolog B	28891	-0.722	-0.2561	Yes
Rapgef4	na	Rapgef4	Rap guanine nucleotide exchange factor (GEF) 4	28895	-0.723	-0.2553	Yes
AI464131	na	AI464131	expressed sequence AI464131	28914	-0.727	-0.2549	Yes
Sorcs1	na	Sorcs1	VPS10 domain receptor protein SORCS 1	28916	-0.727	-0.254	Yes
Adrb3	na	Adrb3	adrenergic receptor, beta 3	28930	-0.729	-0.2535	Yes
Kit	na	Kit	kit oncogene	28970	-0.735	-0.2539	Yes
Trib1	na	Trib1	tribbles homolog 1	28994	-0.737	-0.2537	Yes
Ssbp2	na	Ssbp2	single-stranded DNA binding protein 2	28999	-0.738	-0.2529	Yes
Atp9a	na	Atp9a	ATPase, class II, type 9A	29012	-0.74	-0.2523	Yes
Gpr133	na	Gpr133	G protein-coupled receptor 133	29020	-0.741	-0.2516	Yes
Col8a2	na	Col8a2	collagen, type VIII, alpha 2	29050	-0.747	-0.2516	Yes
Nfatc2	na	Nfatc2	nuclear factor of activated T cells, cytoplasmic, calcineurin dependent 2	29065	-0.75	-0.2511	Yes
Pcdh7	na	Pcdh7	protocadherin 7	29072	-0.751	-0.2503	Yes
2310030G06Rik	na	2310030G06Rik	RIKEN cDNA 2310030G06 gene	29097	-0.754	-0.2501	Yes
Syt15	na	Syt15	synaptotagmin XV	29125	-0.76	-0.25	Yes
Jam2	na	Jam2	junction adhesion molecule 2	29146	-0.763	-0.2497	Yes
Hspb7	na	Hspb7	heat shock protein family, member 7 (cardiovascular)	29148	-0.764	-0.2488	Yes
Atp1b1	na	Atp1b1	ATPase, Na+/K+ transporting, beta 1 polypeptide	29168	-0.767	-0.2484	Yes
Xdh	na	Xdh	xanthine dehydrogenase	29171	-0.768	-0.2475	Yes
Utrn	na	Utrn	utrophin	29175	-0.769	-0.2466	Yes
C6	na	C6	complement component 6	29190	-0.772	-0.2461	Yes
AU021092	na	AU021092	expressed sequence AU021092	29234	-0.779	-0.2465	Yes
Lipc	na	Lipc	lipase, hepatic	29241	-0.781	-0.2457	Yes
Ptger4	na	Ptger4	prostaglandin E receptor 4 (subtype EP4)	29284	-0.786	-0.2461	Yes
Arhgef6	na	Arhgef6	Rac/Cdc42 guanine nucleotide exchange factor (GEF) 6	29328	-0.794	-0.2465	Yes
Kcnn1	na	Kcnn1	potassium intermediate/small conductance calcium-activated channel, subfamily N, member 1	29330	-0.794	-0.2455	Yes
Chsy1	na	Chsy1	chondroitin sulfate synthase 1	29353	-0.798	-0.2452	Yes
Cd109	na	Cd109	CD109 antigen	29354	-0.798	-0.2442	Yes
Slc40a1	na	Slc40a1	solute carrier family 40 (iron-regulated transporter), member 1	29355	-0.798	-0.2431	Yes
Wfikkn2	na	Wfikkn2	WAP, follistatin/kazal, immunoglobulin, kunitz and netrin domain containing 2	29358	-0.799	-0.2422	Yes
Gfra2	na	Gfra2	glial cell line derived neurotrophic factor family receptor alpha 2	29418	-0.814	-0.2431	Yes
Pde1b	na	Pde1b	phosphodiesterase 1B, Ca2+-calmodulin dependent	29436	-0.817	-0.2426	Yes
Fgfr3	na	Fgfr3	fibroblast growth factor receptor 3	29480	-0.826	-0.2429	Yes
Acot11	na	Acot11	acyl-CoA thioesterase 11	29498	-0.829	-0.2424	Yes
Mef2a	na	Mef2a	myocyte enhancer factor 2A	29517	-0.833	-0.242	Yes
Lep	na	Lep	leptin	29520	-0.835	-0.241	Yes
Oxsr1	na	Oxsr1	oxidative-stress responsive 1	29527	-0.836	-0.2401	Yes
Esr1	na	Esr1	estrogen receptor 1 (alpha)	29546	-0.839	-0.2396	Yes
Clca4	na	Clca4	chloride channel accessory 4	29570	-0.844	-0.2393	Yes
Ctsh	na	Ctsh	cathepsin H	29593	-0.849	-0.2389	Yes
Galr2	na	Galr2	galanin receptor 2	29604	-0.852	-0.2381	Yes
Selenbp2	na	Selenbp2	selenium binding protein 2	29639	-0.863	-0.2382	Yes
Asrgl1	na	Asrgl1	asparaginase like 1	29650	-0.864	-0.2374	Yes
Mtus1	na	Mtus1	mitochondrial tumor suppressor 1	29658	-0.865	-0.2365	Yes
Txnip	na	Txnip	thioredoxin interacting protein	29662	-0.866	-0.2355	Yes
Cd28	na	Cd28	CD28 antigen	29666	-0.867	-0.2344	Yes
Kcnab3	na	Kcnab3	potassium voltage-gated channel, shaker-related subfamily, beta member 3	29691	-0.873	-0.2341	Yes
Col2a1	na	Col2a1	collagen, type II, alpha 1	29700	-0.874	-0.2333	Yes
Amigo3	na	Amigo3	adhesion molecule with Ig like domain 3	29708	-0.876	-0.2324	Yes
Enc1	na	Enc1	ectodermal-neural cortex 1	29714	-0.878	-0.2314	Yes
Anxa8	na	Anxa8	annexin A8	29724	-0.881	-0.2305	Yes
Rnf149	na	Rnf149	ring finger protein 149	29731	-0.881	-0.2296	Yes
Inpp5a	na	Inpp5a	inositol polyphosphate-5-phosphatase A	29750	-0.885	-0.2291	Yes
1700003F12Rik	na	1700003F12Rik	RIKEN cDNA 1700003F12 gene	29753	-0.885	-0.228	Yes
Des	na	Des	desmin	29762	-0.887	-0.2271	Yes
Fdps	na	Fdps	farnesyl diphosphate synthetase	29771	-0.889	-0.2262	Yes
Itga2b	na	Itga2b	integrin alpha 2b	29797	-0.895	-0.2259	Yes
Lmod3	na	Lmod3	leiomodin 3 (fetal)	29810	-0.898	-0.2251	Yes
Mid2	na	Mid2	midline 2	29811	-0.898	-0.224	Yes
Rhobtb1	na	Rhobtb1	Rho-related BTB domain containing 1	29823	-0.901	-0.2232	Yes
Mrvi1	na	Mrvi1	MRV integration site 1	29826	-0.902	-0.2221	Yes
Blnk	na	Blnk	B cell linker	29833	-0.903	-0.2211	Yes
Plcd1	na	Plcd1	phospholipase C, delta 1	29852	-0.909	-0.2205	Yes
Hebp1	na	Hebp1	heme binding protein 1	29877	-0.914	-0.2201	Yes
Plcb1	na	Plcb1	phospholipase C, beta 1	29885	-0.916	-0.2192	Yes
A930017M01Rik	na	A930017M01Rik	RIKEN cDNA A930017M01 gene	29909	-0.919	-0.2188	Yes
Wnt16	na	Wnt16	wingless-type MMTV integration site family, member 16	29925	-0.923	-0.2181	Yes
Fat1	na	Fat1	FAT tumor suppressor homolog 1	29972	-0.935	-0.2184	Yes
Rspo2	na	Rspo2	R-spondin 2 homolog	29986	-0.938	-0.2176	Yes
Inhbb	na	Inhbb	inhibin beta-B	29990	-0.94	-0.2165	Yes
Mgst3	na	Mgst3	microsomal glutathione S-transferase 3	30003	-0.944	-0.2157	Yes
Txlnb	na	Txlnb	taxilin beta	30024	-0.949	-0.2151	Yes
Selenbp1	na	Selenbp1	selenium binding protein 1	30089	-0.969	-0.216	Yes
Pcsk5	na	Pcsk5	proprotein convertase subtilisin/kexin type 5	30093	-0.97	-0.2149	Yes
Rab3il1	na	Rab3il1	RAB3A interacting protein (rabin3)-like 1	30095	-0.971	-0.2136	Yes
Insig2	na	Insig2	insulin induced gene 2	30121	-0.977	-0.2132	Yes
Rasgrp2	na	Rasgrp2	RAS, guanyl releasing protein 2	30163	-0.987	-0.2133	Yes
Cryba4	na	Cryba4	crystallin, beta A4	30201	-0.998	-0.2132	Yes
Gfra1	na	Gfra1	glial cell line derived neurotrophic factor family receptor alpha 1	30203	-0.998	-0.212	Yes
Tnfaip6	na	Tnfaip6	tumor necrosis factor alpha induced protein 6	30214	-1.002	-0.211	Yes
Atp2a3	na	Atp2a3	ATPase, Ca++ transporting, ubiquitous	30258	-1.013	-0.2112	Yes
Il1r1	na	Il1r1	interleukin 1 receptor, type I	30264	-1.014	-0.21	Yes
Mme	na	Mme	membrane metallo endopeptidase	30274	-1.017	-0.209	Yes
Car5b	na	Car5b	carbonic anhydrase 5b, mitochondrial	30282	-1.02	-0.2079	Yes
Cd1d2	na	Cd1d2	CD1d2 antigen	30291	-1.022	-0.2069	Yes
Ppbp	na	Ppbp	pro-platelet basic protein	30299	-1.023	-0.2058	Yes
Serpinb2	na	Serpinb2	serine (or cysteine) peptidase inhibitor, clade B, member 2	30360	-1.038	-0.2064	Yes
Mtap6	na	Mtap6	microtubule-associated protein 6	30397	-1.051	-0.2063	Yes
Cspg4	na	Cspg4	chondroitin sulfate proteoglycan 4	30410	-1.054	-0.2053	Yes
Klra2	na	Klra2	killer cell lectin-like receptor, subfamily A, member 2	30435	-1.064	-0.2047	Yes
Egr2	na	Egr2	early growth response 2	30439	-1.066	-0.2035	Yes
Btla	na	Btla	B and T lymphocyte associated	30452	-1.07	-0.2025	Yes
Sema3d	na	Sema3d	sema domain, immunoglobulin domain (Ig), short basic domain, secreted, (semaphorin) 3D	30464	-1.072	-0.2014	Yes
Ptpn3	na	Ptpn3	protein tyrosine phosphatase, non-receptor type 3	30470	-1.074	-0.2002	Yes
Pycr1	na	Pycr1	pyrroline-5-carboxylate reductase 1	30473	-1.074	-0.1989	Yes
Prelp	na	Prelp	proline arginine-rich end leucine-rich repeat	30479	-1.076	-0.1977	Yes
Dlx3	na	Dlx3	distal-less homeobox 3	30506	-1.086	-0.1971	Yes
Scml4	na	Scml4	sex comb on midleg-like 4	30509	-1.087	-0.1958	Yes
Homer2	na	Homer2	homer homolog 2	30512	-1.088	-0.1945	Yes
Ccdc3	na	Ccdc3	coiled-coil domain containing 3	30548	-1.1	-0.1942	Yes
Kcnb1	na	Kcnb1	potassium voltage gated channel, Shab-related subfamily, member 1	30554	-1.103	-0.1929	Yes
Dok5	na	Dok5	docking protein 5	30555	-1.103	-0.1915	Yes
Pard3b	na	Pard3b	par-3 family cell polarity regulator beta	30556	-1.104	-0.1901	Yes
Echdc1	na	Echdc1	enoyl Coenzyme A hydratase domain containing 1	30560	-1.106	-0.1888	Yes
Itga10	na	Itga10	integrin, alpha 10	30576	-1.113	-0.1878	Yes
Kazald1	na	Kazald1	Kazal-type serine peptidase inhibitor domain 1	30597	-1.12	-0.187	Yes
Nupr1	na	Nupr1	nuclear protein transcription regulator 1	30604	-1.123	-0.1858	Yes
Irx5	na	Irx5	Iroquois related homeobox 5	30617	-1.129	-0.1847	Yes
Dnmt3l	na	Dnmt3l	DNA (cytosine-5-)-methyltransferase 3-like	30618	-1.13	-0.1833	Yes
Foxl1	na	Foxl1	forkhead box L1	30621	-1.132	-0.1819	Yes
Cox4i2	na	Cox4i2	cytochrome c oxidase subunit IV isoform 2	30624	-1.136	-0.1805	Yes
Ccl7	na	Ccl7	chemokine (C-C motif) ligand 7	30628	-1.138	-0.1791	Yes
Egr3	na	Egr3	early growth response 3	30629	-1.139	-0.1776	Yes
Lrrc1	na	Lrrc1	leucine rich repeat containing 1	30634	-1.142	-0.1763	Yes
Fgf1	na	Fgf1	fibroblast growth factor 1	30639	-1.149	-0.1749	Yes
Mamdc2	na	Mamdc2	MAM domain containing 2	30649	-1.156	-0.1737	Yes
Ccl2	na	Ccl2	chemokine (C-C motif) ligand 2	30652	-1.159	-0.1723	Yes
Ch25h	na	Ch25h	cholesterol 25-hydroxylase	30659	-1.165	-0.171	Yes
Abcg1	na	Abcg1	ATP-binding cassette, sub-family G (WHITE), member 1	30660	-1.165	-0.1695	Yes
Gca	na	Gca	grancalcin	30666	-1.172	-0.1681	Yes
Fxyd1	na	Fxyd1	FXYD domain-containing ion transport regulator 1	30683	-1.188	-0.1671	Yes
Stc2	na	Stc2	stanniocalcin 2	30700	-1.202	-0.1661	Yes
Spry4	na	Spry4	sprouty homolog 4	30706	-1.206	-0.1647	Yes
Snta1	na	Snta1	syntrophin, acidic 1	30723	-1.221	-0.1637	Yes
Rapsn	na	Rapsn	receptor-associated protein of the synapse	30729	-1.225	-0.1623	Yes
Slc7a3	na	Slc7a3	solute carrier family 7 (cationic amino acid transporter, y+ system), member 3	30735	-1.234	-0.1608	Yes
Fmod	na	Fmod	fibromodulin	30736	-1.235	-0.1592	Yes
Tcf7	na	Tcf7	transcription factor 7, T cell specific	30746	-1.241	-0.1579	Yes
Farp2	na	Farp2	FERM, RhoGEF and pleckstrin domain protein 2	30748	-1.244	-0.1563	Yes
Cmya5	na	Cmya5	cardiomyopathy associated 5	30754	-1.247	-0.1549	Yes
Adamts9	na	Adamts9	a disintegrin-like and metallopeptidase (reprolysin type) with thrombospondin type 1 motif, 9	30801	-1.294	-0.1548	Yes
Nnmt	na	Nnmt	nicotinamide N-methyltransferase	30808	-1.301	-0.1533	Yes
Mylk	na	Mylk	myosin, light polypeptide kinase	30816	-1.309	-0.1518	Yes
Sema5a	na	Sema5a	sema domain, seven thrombospondin repeats (type 1 and type 1-like), transmembrane domain (TM) and short cytoplasmic domain, (semaphorin) 5A	30818	-1.31	-0.1502	Yes
Smpd3	na	Smpd3	sphingomyelin phosphodiesterase 3, neutral	30841	-1.331	-0.1492	Yes
Gdf15	na	Gdf15	growth differentiation factor 15	30849	-1.346	-0.1477	Yes
Pcdh20	na	Pcdh20	protocadherin 20	30858	-1.356	-0.1462	Yes
Sp7	na	Sp7	Sp7 transcription factor 7	30863	-1.36	-0.1445	Yes
Cyb561	na	Cyb561	cytochrome b-561	30864	-1.362	-0.1428	Yes
Rab27a	na	Rab27a	RAB27A, member RAS oncogene family	30865	-1.362	-0.141	Yes
Ccdc68	na	Ccdc68	coiled-coil domain containing 68	30880	-1.379	-0.1397	Yes
Sepp1	na	Sepp1	selenoprotein P, plasma, 1	30886	-1.394	-0.1381	Yes
Klf2	na	Klf2	Kruppel-like factor 2 (lung)	30898	-1.411	-0.1366	Yes
2400009B08Rik	na	Fcor	Foxo1 corepressor	30902	-1.414	-0.1349	Yes
Stab1	na	Stab1	stabilin 1	30927	-1.458	-0.1338	Yes
Ace	na	Ace	angiotensin I converting enzyme (peptidyl-dipeptidase A) 1	30928	-1.458	-0.1319	Yes
Col10a1	na	Col10a1	collagen, type X, alpha 1	30935	-1.47	-0.1302	Yes
A4galt	na	A4galt	alpha 1,4-galactosyltransferase	30942	-1.479	-0.1285	Yes
Hrasls	na	Hrasls	HRAS-like suppressor	30944	-1.484	-0.1266	Yes
Sost	na	Sost	sclerostin	30954	-1.498	-0.125	Yes
Ptgis	na	Ptgis	prostaglandin I2 (prostacyclin) synthase	30966	-1.513	-0.1234	Yes
Ppp1r3c	na	Ppp1r3c	protein phosphatase 1, regulatory (inhibitor) subunit 3C	30973	-1.527	-0.1216	Yes
Hspb2	na	Hspb2	heat shock protein 2	30974	-1.528	-0.1196	Yes
Aldh1b1	na	Aldh1b1	aldehyde dehydrogenase 1 family, member B1	30979	-1.539	-0.1178	Yes
Phex	na	Phex	phosphate regulating endopeptidase homolog, X-linked	30983	-1.55	-0.1159	Yes
Bmp8a	na	Bmp8a	bone morphogenetic protein 8a	30999	-1.586	-0.1143	Yes
Ddit4l	na	Ddit4l	DNA-damage-inducible transcript 4-like	31006	-1.597	-0.1125	Yes
Map3k5	na	Map3k5	mitogen-activated protein kinase kinase kinase 5	31008	-1.601	-0.1104	Yes
Dmp1	na	Dmp1	dentin matrix protein 1	31012	-1.606	-0.1084	Yes
Pacsin1	na	Pacsin1	protein kinase C and casein kinase substrate in neurons 1	31021	-1.621	-0.1066	Yes
Accn3	na	Accn3	acid-sensing (proton-gated) ion channel 3	31029	-1.644	-0.1047	Yes
Slc7a8	na	Slc7a8	solute carrier family 7 (cationic amino acid transporter, y+ system), member 8	31038	-1.66	-0.1028	Yes
Mef2c	na	Mef2c	myocyte enhancer factor 2C	31039	-1.66	-0.1007	Yes
Rarres1	na	Rarres1	retinoic acid receptor responder (tazarotene induced) 1	31042	-1.672	-0.0986	Yes
Mepe	na	Mepe	matrix extracellular phosphoglycoprotein with ASARM motif (bone)	31053	-1.695	-0.0967	Yes
2310022B05Rik	na	2310022B05Rik	RIKEN cDNA 2310022B05 gene	31061	-1.715	-0.0947	Yes
Cox6a2	na	Cox6a2	cytochrome c oxidase subunit VIa polypeptide 2	31065	-1.724	-0.0926	Yes
Pak3	na	Pak3	p21 protein (Cdc42/Rac)-activated kinase 3	31069	-1.738	-0.0905	Yes
Fabp3	na	Fabp3	fatty acid binding protein 3, muscle and heart	31070	-1.74	-0.0882	Yes
Hpgd	na	Hpgd	hydroxyprostaglandin dehydrogenase 15 (NAD)	31078	-1.759	-0.0862	Yes
Gfi1	na	Gfi1	growth factor independent 1	31081	-1.766	-0.084	Yes
Sgca	na	Sgca	sarcoglycan, alpha (dystrophin-associated glycoprotein)	31100	-1.809	-0.0822	Yes
Avil	na	Avil	advillin	31107	-1.833	-0.08	Yes
Bmp3	na	Bmp3	bone morphogenetic protein 3	31108	-1.837	-0.0777	Yes
Wnt10b	na	Wnt10b	wingless-type MMTV integration site family, member 10B	31110	-1.847	-0.0753	Yes
Hp	na	Hp	haptoglobin	31113	-1.851	-0.073	Yes
Arid5a	na	Arid5a	AT rich interactive domain 5A (MRF1-like)	31118	-1.862	-0.0707	Yes
Cebpa	na	Cebpa	CCAAT/enhancer binding protein (C/EBP), alpha	31119	-1.862	-0.0683	Yes
Cryab	na	Cryab	crystallin, alpha B	31123	-1.874	-0.066	Yes
Atp8b4	na	Atp8b4	ATPase, class I, type 8B, member 4	31143	-1.985	-0.064	Yes
Tmie	na	Tmie	transmembrane inner ear	31150	-2.024	-0.0616	Yes
Ptprz1	na	Ptprz1	protein tyrosine phosphatase, receptor type Z, polypeptide 1	31151	-2.025	-0.059	Yes
Thap6	na	Thap6	THAP domain containing 6	31153	-2.033	-0.0564	Yes
Tom1	na	Tom1	target of myb1 homolog	31154	-2.035	-0.0538	Yes
Ramp1	na	Ramp1	receptor (calcitonin) activity modifying protein 1	31156	-2.041	-0.0512	Yes
Col15a1	na	Col15a1	collagen, type XV, alpha 1	31157	-2.058	-0.0485	Yes
BC048671	na	BC048671	cDNA sequence BC048671	31182	-2.198	-0.0465	Yes
Car12	na	Car12	carbonic anyhydrase 12	31188	-2.243	-0.0437	Yes
Lifr	na	Lifr	leukemia inhibitory factor receptor	31198	-2.286	-0.0411	Yes
Wfdc12	na	Wfdc12	WAP four-disulfide core domain 12	31210	-2.385	-0.0384	Yes
Rgs16	na	Rgs16	regulator of G-protein signaling 16	31215	-2.432	-0.0353	Yes
Ticam2	na	Ticam2	toll-like receptor adaptor molecule 2	31218	-2.45	-0.0322	Yes
D3Bwg0562e	na	Lppr4	lipid phosphate phosphatase-related protein type 4	31219	-2.457	-0.0291	Yes
Tnfrsf11b	na	Tnfrsf11b	tumor necrosis factor receptor superfamily, member 11b (osteoprotegerin)	31222	-2.536	-0.0258	Yes
AI646023	na	Lrrc75b	leucine rich repeat containing 75B	31224	-2.546	-0.0226	Yes
Car3	na	Car3	carbonic anhydrase 3	31233	-2.691	-0.0194	Yes
Lmcd1	na	Lmcd1	LIM and cysteine-rich domains 1	31234	-2.723	-0.0158	Yes
Panx3	na	Panx3	pannexin 3	31244	-3.021	-0.0122	Yes
Ifitm5	na	Ifitm5	interferon induced transmembrane protein 5	31250	-3.228	-0.0082	Yes
Chrna1	na	Chrna1	cholinergic receptor, nicotinic, alpha polypeptide 1	31254	-3.295	-0.0041	Yes
Scube1	na	Scube1	signal peptide, CUB domain, EGF-like 1	31258	-3.58	0.0005	Yes
