# Supplementary material for: Parathyroid Hormone Induces Bone Cell Motility and Loss of Mature Osteocyte Phenotype through L-Calcium Channel Dependent and Independent Mechanisms
Source: PLoS One. 2015 May 5;10(5):e0125731. doi: 10.1371/journal.pone.0125731 (PMC4420268; doi:10.1371/journal.pone.0125731)
Supplement: S2 Table — (XLSX) [file pone.0125731.s004.xlsx]

## Sheet: Sheet1
PROBE	DESCRIPTION	GENE SYMBOL	GENE_TITLE	RANK IN GENE LIST	RANK METRIC SCORE	RUNNING ES	CORE ENRICHMENT
	(from dataset)
Mcpt1	na	Mcpt1	mast cell protease 1	6	3.649	0.0134	Yes
Gzmd	na	Gzmd	granzyme D	9	3.491	0.0263	Yes
Has1	na	Has1	hyaluronan synthase1	18	3.111	0.0377	Yes
Il1rl1	na	Il1rl1	interleukin 1 receptor-like 1	24	2.928	0.0484	Yes
Rgs2	na	Rgs2	regulator of G-protein signaling 2	25	2.896	0.0592	Yes
Lrrc15	na	Lrrc15	leucine rich repeat containing 15	29	2.787	0.0695	Yes
Akr1c18	na	Akr1c18	aldo-keto reductase family 1, member C18	40	2.648	0.0791	Yes
Stac2	na	Stac2	SH3 and cysteine rich domain 2	42	2.634	0.0888	Yes
Gzme	na	Gzme	granzyme E	56	2.419	0.0974	Yes
Mcpt8	na	Mcpt8	mast cell protease 8	68	2.301	0.1056	Yes
Sfrp4	na	Sfrp4	secreted frizzled-related protein 4	114	1.968	0.1115	Yes
Hs3st1	na	Hs3st1	heparan sulfate (glucosamine) 3-O-sulfotransferase 1	116	1.962	0.1188	Yes
Tnfsf11	na	Tnfsf11	tumor necrosis factor (ligand) superfamily, member 11	122	1.942	0.1259	Yes
Pla1a	na	Pla1a	phospholipase A1 member A	125	1.913	0.1329	Yes
Osbp2	na	Osbp2	oxysterol binding protein 2	154	1.77	0.1386	Yes
Adamts4	na	Adamts4	a disintegrin-like and metallopeptidase (reprolysin type) with thrombospondin type 1 motif, 4	156	1.767	0.1452	Yes
Smoc2	na	Smoc2	SPARC related modular calcium binding 2	157	1.764	0.1518	Yes
Ptn	na	Ptn	pleiotrophin	169	1.679	0.1577	Yes
Aldh3a1	na	Aldh3a1	aldehyde dehydrogenase family 3, subfamily A1	182	1.632	0.1633	Yes
Il11	na	Il11	interleukin 11	188	1.618	0.1692	Yes
Ankrd1	na	Ankrd1	ankyrin repeat domain 1 (cardiac muscle)	194	1.612	0.1751	Yes
Slc1a3	na	Slc1a3	solute carrier family 1 (glial high affinity glutamate transporter), member 3	201	1.592	0.1808	Yes
Col3a1	na	Col3a1	collagen, type III, alpha 1	213	1.566	0.1863	Yes
Gas7	na	Gas7	growth arrest specific 7	228	1.534	0.1915	Yes
6330406I15Rik	na	Medag	mesenteric estrogen dependent adipogenesis	230	1.528	0.1972	Yes
Adra2a	na	Adra2a	adrenergic receptor, alpha 2a	237	1.522	0.2027	Yes
Crabp2	na	Crabp2	cellular retinoic acid binding protein II	240	1.517	0.2083	Yes
Zfp52	na	Zfp52	zinc finger protein 52	246	1.513	0.2137	Yes
Cxcl1	na	Cxcl1	chemokine (C-X-C motif) ligand 1	300	1.406	0.2173	Yes
Apcdd1	na	Apcdd1	adenomatosis polyposis coli down-regulated 1	306	1.397	0.2223	Yes
F5	na	F5	coagulation factor V	313	1.386	0.2273	Yes
Hs3st3a1	na	Hs3st3a1	heparan sulfate (glucosamine) 3-O-sulfotransferase 3A1	316	1.381	0.2324	Yes
Enpp2	na	Enpp2	ectonucleotide pyrophosphatase/phosphodiesterase 2 [Mus musculus	328	1.356	0.2371	Yes
Uck2	na	Uck2	uridine-cytidine kinase 2	344	1.322	0.2415	Yes
Flrt2	na	Flrt2	fibronectin leucine rich transmembrane protein 2	352	1.315	0.2462	Yes
Nfatc4	na	Nfatc4	nuclear factor of activated T cells, cytoplasmic, calcineurin dependent 4	356	1.309	0.2509	Yes
Bnc2	na	Bnc2	basonuclin 2	357	1.305	0.2558	Yes
Nudt4	na	Nudt4	nudix (nucleoside diphosphate linked moiety X)-type motif 4	361	1.292	0.2605	Yes
Slc16a2	na	Slc16a2	solute carrier family 16 (monocarboxylic acid transporters), member 2	377	1.273	0.2648	Yes
Syt13	na	Syt13	synaptotagmin XIII	379	1.27	0.2695	Yes
1810011O10Rik	na	1810011O10Rik	RIKEN cDNA 1810011O10 gene	392	1.259	0.2738	Yes
Pde4d	na	Pde4d	phosphodiesterase 4D, cAMP specific	482	1.182	0.2753	Yes
Gjb3	na	Gjb3	gap junction protein, beta 3	491	1.174	0.2794	Yes
Sema4f	na	Sema4f	sema domain, immunoglobulin domain (Ig), TM domain, and short cytoplasmic domain	506	1.163	0.2833	Yes
Dusp1	na	Dusp1	dual specificity phosphatase 1	565	1.125	0.2856	Yes
Plat	na	Plat	plasminogen activator, tissue	568	1.123	0.2897	Yes
Wnt4	na	Wnt4	wingless-type MMTV integration site family, member 4	574	1.118	0.2937	Yes
Ptgfr	na	Ptgfr	prostaglandin F receptor	575	1.118	0.2979	Yes
Tbx3	na	Tbx3	T-box 3	619	1.095	0.3006	Yes
Efnb2	na	Efnb2	ephrin B2	626	1.093	0.3045	Yes
Pde4b	na	Pde4b	phosphodiesterase 4B, cAMP specific	683	1.074	0.3067	Yes
P2ry2	na	P2ry2	purinergic receptor P2Y, G-protein coupled 2	717	1.066	0.3096	Yes
Parvb	na	Parvb	parvin, beta	774	1.046	0.3116	Yes
Inhba	na	Inhba	inhibin beta-A	777	1.044	0.3155	Yes
A330021E22Rik	na	Cfap69	cilia and flagella associated protein 69	791	1.041	0.3189	Yes
Bdkrb2	na	Bdkrb2	bradykinin receptor, beta 2	828	1.027	0.3216	Yes
Kng2	na	Kng2	kininogen 2	849	1.02	0.3247	Yes
Epb4.1l4a	na	Epb4.1l4a	erythrocyte protein band 4.1-like 4a	885	1.008	0.3274	Yes
Bdkrb1	na	Bdkrb1	bradykinin receptor, beta 1	893	1.006	0.3309	Yes
Spon1	na	Spon1	spondin 1, (f-spondin) extracellular matrix protein	896	1.005	0.3346	Yes
Etv1	na	Etv1	ets variant 1	974	0.983	0.3357	Yes
Sdc1	na	Sdc1	syndecan 1	982	0.981	0.3392	Yes
Tgm2	na	Tgm2	transglutaminase 2, C polypeptide	997	0.978	0.3423	Yes
Cxcl5	na	Cxcl5	chemokine (C-X-C motif) ligand 5	1031	0.969	0.3449	Yes
Sipa1l1	na	Sipa1l1	signal-induced proliferation-associated 1 like 1	1087	0.951	0.3466	Yes
Sema3c	na	Sema3c	sema domain, immunoglobulin domain (Ig), short basic domain, secreted, (semaphorin) 3C	1090	0.95	0.3501	Yes
Slco2a1	na	Slco2a1	solute carrier organic anion transporter family, member 2a1	1106	0.945	0.3532	Yes
Pkn3	na	Pkn3	protein kinase N3	1129	0.938	0.3559	Yes
Ptges	na	Ptges	prostaglandin E synthase	1138	0.936	0.3592	Yes
Igfbp5	na	Igfbp5	insulin-like growth factor binding protein 5	1145	0.931	0.3624	Yes
Il18rap	na	Il18rap	interleukin 18 receptor accessory protein	1169	0.924	0.3651	Yes
Fos	na	Fos	FBJ osteosarcoma oncogene	1186	0.919	0.368	Yes
Pknox2	na	Pknox2	Pbx/knotted 1 homeobox 2	1192	0.917	0.3713	Yes
Arl4c	na	Arl4c	ADP-ribosylation factor-like 4C	1219	0.908	0.3738	Yes
Col17a1	na	Col17a1	collagen, type XVII, alpha 1	1237	0.905	0.3767	Yes
Neto2	na	Neto2	neuropilin (NRP) and tolloid (TLL)-like 2	1266	0.895	0.3791	Yes
Grem1	na	Grem1	gremlin 1	1307	0.885	0.3811	Yes
Tpd52l1	na	Tpd52l1	tumor protein D52-like 1	1325	0.882	0.3838	Yes
Wasf1	na	Wasf1	WAS protein family, member 1	1328	0.881	0.387	Yes
Kcne4	na	Kcne4	potassium voltage-gated channel, Isk-related subfamily, gene 4	1355	0.874	0.3895	Yes
Epn3	na	Epn3	epsin 3	1398	0.865	0.3913	Yes
Rab23	na	Rab23	RAB23, member RAS oncogene family	1454	0.85	0.3927	Yes
Ppap2b	na	Ppap2b	phosphatidic acid phosphatase type 2B	1480	0.845	0.395	Yes
Arntl2	na	Arntl2	aryl hydrocarbon receptor nuclear translocator-like 2	1496	0.841	0.3977	Yes
Tnfrsf9	na	Tnfrsf9	tumor necrosis factor receptor superfamily, member 9	1534	0.833	0.3996	Yes
Gdnf	na	Gdnf	glial cell line derived neurotrophic factor	1538	0.831	0.4026	Yes
Egfr	na	Egfr	epidermal growth factor receptor	1710	0.794	0.4	Yes
Npas2	na	Npas2	neuronal PAS domain protein 2	1725	0.79	0.4025	Yes
Has2	na	Has2	hyaluronan synthase 2	1726	0.79	0.4054	Yes
Gli3	na	Gli3	GLI-Kruppel family member GLI3	1736	0.789	0.4081	Yes
Slpi	na	Slpi	secretory leukocyte peptidase inhibitor	1738	0.789	0.411	Yes
Trpm6	na	Trpm6	transient receptor potential cation channel, subfamily M, member 6	1747	0.787	0.4137	Yes
Plaur	na	Plaur	plasminogen activator, urokinase receptor	1807	0.776	0.4146	Yes
Kcnj15	na	Kcnj15	potassium inwardly-rectifying channel, subfamily J, member 15	1949	0.748	0.4128	Yes
Mapkapk3	na	Mapkapk3	mitogen-activated protein kinase-activated protein kinase 3	1977	0.742	0.4147	Yes
Itga11	na	Itga11	integrin alpha 11	2025	0.735	0.416	Yes
Ncam1	na	Ncam1	neural cell adhesion molecule 1	2030	0.734	0.4186	Yes
Cdh17	na	Cdh17	cadherin 17	2068	0.726	0.4201	Yes
Ddit4	na	Ddit4	DNA-damage-inducible transcript 4	2094	0.722	0.4219	Yes
Nfkbiz	na	Nfkbiz	nuclear factor of kappa light polypeptide gene enhancer in B cells inhibitor, zeta	2095	0.722	0.4246	Yes
Glce	na	Glce	glucuronyl C5-epimerase	2098	0.721	0.4273	Yes
Arhgap22	na	Arhgap22	Rho GTPase activating protein 22	2112	0.718	0.4295	Yes
Nck2	na	Nck2	non-catalytic region of tyrosine kinase adaptor protein 2	2129	0.716	0.4317	Yes
Foxp1	na	Foxp1	forkhead box P1	2153	0.712	0.4336	Yes
Ier3	na	Ier3	immediate early response 3	2184	0.706	0.4352	Yes
Cd14	na	Cd14	CD14 antigen	2190	0.704	0.4377	Yes
Pappa	na	Pappa	pregnancy-associated plasma protein A	2211	0.702	0.4396	Yes
Acsbg1	na	Acsbg1	acyl-CoA synthetase bubblegum family member 1	2229	0.699	0.4417	Yes
Wee1	na	Wee1	WEE 1 homolog 1	2281	0.693	0.4426	Yes
Mcl1	na	Mcl1	myeloid cell leukemia sequence 1	2339	0.684	0.4433	Yes
Csrp1	na	Csrp1	cysteine and glycine-rich protein 1	2368	0.679	0.445	Yes
Angptl2	na	Angptl2	angiopoietin-like 2	2482	0.662	0.4438	Yes
Rras2	na	Rras2	related RAS viral (r-ras) oncogene homolog 2	2483	0.661	0.4462	Yes
Pgam2	na	Pgam2	phosphoglycerate mutase 2	2487	0.66	0.4486	Yes
Gjb4	na	Gjb4	gap junction protein, beta 4	2509	0.657	0.4503	Yes
Rasl12	na	Rasl12	RAS-like, family 12	2551	0.651	0.4514	Yes
Casp6	na	Casp6	caspase 6	2564	0.649	0.4535	Yes
Sestd1	na	Sestd1	SEC14 and spectrin domains 1	2697	0.631	0.4515	Yes
6330416G13Rik	na	6330416G13Rik	RIKEN cDNA 6330416G13 gene	2701	0.631	0.4538	Yes
Adamts5	na	Adamts5	a disintegrin-like and metallopeptidase (reprolysin type) with thrombospondin type 1 motif, 5 (aggrecanase-2)	2724	0.629	0.4554	Yes
Lrig3	na	Lrig3	leucine-rich repeats and immunoglobulin-like domains 3	2753	0.626	0.4569	Yes
Mrgprf	na	Mrgprf	MAS-related GPR, member F	2830	0.616	0.4567	Yes
Nxn	na	Nxn	nucleoredoxin	2908	0.606	0.4564	Yes
Tes	na	Tes	testis derived transcript	2914	0.606	0.4585	Yes
Adcy4	na	Adcy4	adenylate cyclase 4	2925	0.605	0.4605	Yes
Sod3	na	Sod3	superoxide dismutase 3, extracellular	2930	0.605	0.4626	Yes
Ripk3	na	Ripk3	receptor-interacting serine-threonine kinase 3	2977	0.6	0.4633	Yes
Bdnf	na	Bdnf	brain derived neurotrophic factor	3001	0.597	0.4648	Yes
Anpep	na	Anpep	alanyl (membrane) aminopeptidase	3024	0.595	0.4663	Yes
Jun	na	Jun	jun proto-oncogene	3061	0.59	0.4673	Yes
Plk3	na	Plk3	polo-like kinase 3	3094	0.585	0.4685	Yes
